# Supplementary material for: Developmental Exposure to Kynurenine Affects Zebrafish and Rat Behavior
Source: Cells. 2023 Sep 6;12(18):2224. doi: 10.3390/cells12182224 (PMC10526278; doi:10.3390/cells12182224)
Supplement: Supplementary file 1 [file cells-12-02224-s001.zip]

Archive with 1 entries (1 files):
- cells-2579242-supplementary.pdf
